# Supplementary material for: Alterations of Lipid Profile in Livers with Impaired Lipophagy
Source: Int J Mol Sci. 2022 Oct 6;23(19):11863. doi: 10.3390/ijms231911863 (PMC9569596; doi:10.3390/ijms231911863)
Supplement: Supplementary file 1 [file ijms-23-11863-s001.zip]

Archive with 1 entries (1 files):
- ijms-1921868-supplementary.pdf
